# Supplementary material for: A same day α-synuclein RT-QuIC seed amplification assay for synucleinopathy biospecimens
Source: NPJ Biosens. 2025 Feb 11;2(1):8. doi: 10.1038/s44328-024-00023-w (PMC11813799; doi:10.1038/s44328-024-00023-w)
Supplement: Supplementary file 1 — Supplementary Data File 1 [file 44328_2024_23_MOESM1_ESM.xlsx]

## Sheet: control brains
Time	5451	5511	5919	CBD 2005-059	CBD 2008-049
Hours	10-4	10-4	10-4	10-4	10-4
0.72	8720.25	8313.75	7977.5	8291.25	8115.75
1.44	8359.25	7971	7690.25	8054.25	7995.25
2.16	8177.5	7727	7563.75	8014.75	7833.75
2.88	8095.5	7643.75	7343.5	7902.5	7799.75
3.6	7893.25	7538.25	7274	7875.25	7778.5
4.32	7843.5	7442	7248	7907	7768.75
5.04	7916.25	7457	7245	7796.5	7727
5.76	7876.5	7472.75	7279.75	7811	7677.5
6.48	7865.25	7516	7228.5	7752.5	7692
7.2	7861.25	7425.25	7183.25	7781.75	7669.25
7.92	7844.5	7499	7245.75	7710.75	7654.25
8.64	7767.75	7440.5	7236.75	7768.5	7685.25
9.36	7822	7422.25	7154.75	7741.75	7630.75
10.08	7766	7414.75	7210	7704	7683.75
10.8	7735.75	7343.25	7078.5	7723.5	7686.5
11.52	7823.5	7327	7224.75	7736	7702.25
12.24	8333.5	7287.75	7851.75	7758	7872.25
	7735.75	7252.25	7078.5	7704	7630.75

## Sheet: DLB brains
			Hours	10-4	10-5	10-6	10-7	10-8				Time	DLB 2006-16	DLB 2006-16	DLB 2006-16	DLB 2006-16	DLB 2006-16				Time	DLB 2004-16	DLB 2004-16	DLB 2004-16	DLB 2004-16	DLB 2004-16					Time	DLB 2006-20	DLB 2006-20	DLB 2006-20	DLB 2006-20	DLB 2006-20				Time	DLB 4699	DLB 4699	DLB 4699	DLB 4699	DLB 4699
		DLB 2006-05	0.72	8381.75	8318.5	8197.25	8127	8110				Hours	10-4	10-5	10-6	10-7	10-8			DLB 2004-16	Hours	10-4	10-5	10-6	10-7	10-8				DLB 2006-20	Hours	10-4	10-5	10-6	10-7	10-8				Hours	10-4	10-5	10-6	10-7	10-8
			1.44	8146.5	8139.75	8020	8011.75	7968.75			DLB 2006-16	0.72	7807.25	8099.25	7662	7658	7991				0.72	8372	8512	8602	8706.5	8570.5					0.72	8361.5	8413.5	8357	8432.5	8500.5			DLB 4699	0.72	8237.25	8414.5	8287.75	8411.5	8067
			2.16	8102.75	8030.75	7871.5	7907.25	7787.5			2024-05-31	1.44	7676.75	7578.5	7473	7473.5	7783				1.44	8095.25	8186.5	8341.25	8419.25	8289.25					1.44	8153	8211.5	8168.75	8239.75	8224				1.44	7882.25	8097.5	7989.5	8086.75	7816.25
			2.88	8228.75	8060.75	7946.25	7958	7809.75				2.16	7560.5	7486	7283.25	7321.5	7705.5				2.16	7924	8082.25	8223	8292.75	8183.75					2.16	8013	8116.25	8033.75	8129	8027.5				2.16	7667.5	7992.5	7765.75	7969.75	7604.25
			3.6	9311	8231	7907.25	7854.25	7817.25				2.88	7457	7433.25	7312	7194	7542				2.88	8500.25	7985	8083	8171	8077.75					2.88	7983.25	8018.75	7930.75	8029.75	7997.25				2.88	7596.75	7852.75	7667	7875.5	7512.75
			4.32	11082.8	9389.25	8548.75	7808.75	7667.5				3.6	7687.5	7596	7183.5	7126.25	7526				3.6	10899	9375.25	9291.75	8092.5	8047					3.6	9548	8020.25	7846.25	7953.25	7920.75				3.6	7536.5	7710.5	7515.75	7748.25	7435.25
			5.04	13984.2	11643	10664.5	7857.25	7650.75				4.32	9622.5	8824.5	7123.25	7096.5	7488.5				4.32	13602.5	12051.5	11732.8	8486.5	8044					4.32	11884	9160.25	8005.75	7917.25	7931.25				4.32	8265	7788.25	7572.25	7716.75	7323.25
			5.76	18237.2	14934.2	13514.8	8530	7691.5				5.04	12227.8	10734	7123.75	7015.75	7445				5.04	18485.8	15757	15833.8	9555	8765.5					5.04	15798	10843.5	8913	7988.5	7953				5.04	10519.2	8727.5	7532.5	7717.5	7376
			6.48	22789.5	18195.2	17471.5	9913.75	7634.25				5.76	16397.5	13697.2	7352	7416.25	7465				5.76	22686.8	20023	19433	12035.5	9472.75					5.76	19733	13549.5	10480	8254.25	7865				5.76	13476.8	10568.5	7744.75	7709.5	7441.75
			7.2	26754	22892.5	21487.8	11661.2	7659.25				6.48	21426.8	18813.8	8399.25	8088.5	7396				6.48	26646.8	24814	23313.2	15326.2	10686.5					6.48	24000.5	16562.5	13047	8804	7928.5				6.48	17333.5	13994.2	8855.25	7728	7325.75
			7.92	29134.8	26244.5	23733.8	13654.2	7640				7.2	24933.8	23227	10306	9503	7427.75				7.2	28758.2	27962.5	26793	19830.2	11400.2					7.2	27121.2	19249.2	16139.8	9982.75	7930.25				7.2	22137.8	17458.2	10065	7699.75	7377.25
			8.64	30297.5	28497.8	26417.8	16747.2	7556				7.92	28067.5	27019.2	12316.2	11984	7432.25				7.92	30554.8	29067.8	28211.5	23947	12429.2					7.92	28466	22502.5	18655	11592.8	7968.5				7.92	26408.2	21221.8	11826.8	7738.75	7364.75
			9.36	30887.8	29028.5	27909.8	19480.5	7599.75				8.64	30862.5	28523.8	15357	14777.5	7436.5				8.64	30263	30253.5	30490	25984.2	12728.8					8.64	28887.8	24738	20209.8	13294	8264				8.64	27315	24767.8	13948	7682.75	7303.75
			10.08	31603.2	30265.2	27958	23083	7612.75				9.36	31121.8	29709.8	19193.8	16514.8	7408.25				9.36	30861	31743.5	29656	27880.5	13644.2					9.36	29571.2	26587.8	22430.5	14965.2	9083				9.36	29114.5	26986.5	15979.5	7711	7295
			10.8	31722.2	30034.2	29672	23244.8	7577.25				10.08	31678.5	31645.2	21476.5	18217.5	7384.75				10.08	30367.8	31363.8	30384.2	28669.2	13836.2					10.08	29558.2	28329	22676.5	16549	10315.5				10.08	29991.8	28390.2	17500.5	7692.75	7319.75
			11.52	31333.2	31504.5	30219.2	25596.5	7615.5				10.8	32568.2	31898.2	23331.8	19190	7352				10.8	30882.8	30385.2	30020	29054.2	14278					10.8	29998.8	28547	22981.2	17256.2	11533				10.8	30233	29798.2	18075.2	7722.5	7218.5
												11.52	31665.8	32000.8	23990.8	19504	7353.5				11.52	30885.8	30048.5	30260.5	29689.5	14842.8					11.52	29093.2	28113.2	23079.2	17415.2	12903.8				11.52	30783.8	29882.2	18452.2	8258.25	7258
												12.24	31312.2	31880.2	24927.8	20904.2	7336				12.24	30134.2	29843	30121.2	28743.2	15507					12.24	28846.5	28381.5	23305.8	17751	14150.2				12.24	30035.5	29456.5	18738	8888.75	7154.5
				8102.75	8030.75	7871.5	7808.75	7556
													7457	7433.25	7123.25	7015.75	7335					7924	7985	8083	8092.5	8044						7983.25	8018.75	7846.25	7917.25	7865					7536.5	7710.5	7515.75	7682.75	7154.5

## Sheet: PD brains
	Time	PD 4349	PD 4349	PD 4349	PD 4349	PD 4349		Time	PD AN12945	PD AN12945	PD AN12945	PD AN12945	PD AN12945			Time	PD AN01502	PD AN01502	PD AN01502	PD AN01502	PD AN01502				Time	PD 4762	PD	PD	PD
	Hours	10-4	10-5	10-6	10-7	10-8		Hours	10-4	10-5	10-6	10-7	10-8			Hours	10-4	10-5	10-6	10-7	10-8				Hours	10-4	10-5	10-6	10-7
2024-06-20	0.72	17415	17179	17584.8	16958.2	16978.8		0.72	16748.8	16317	16437.2	16453	15389.8			0.72	16455	16047.5	16575.2	16034.5	15867				0.72	8472.25	8540	8382.75	8427.25
	1.44	16988.8	16829.2	17028.8	16495.8	16585.8		1.44	16303.8	15942.5	15898.5	15997.5	14879.2			1.44	16124.2	15758	16097.8	15697.2	15355.2				1.44	8227.75	8317.75	8143	8230.75
	2.16	16722.8	16687.2	16842.5	16325	16225.8		2.16	16137.5	15650	15695.8	15848.8	14743.2			2.16	15786.2	15435.5	15863.2	15488.5	15101.8				2.16	8139.75	8256.5	8182.75	8139.5
	2.88	16699.5	16571.2	16646.2	16230.5	16212		2.88	16046.8	15426.8	15627.2	15636	14679.2			2.88	15868.5	15282	15780.2	15303.8	15052.2				2.88	8100	8196.25	8073.5	8084
	3.6	17034	16505.5	16620.8	16139.5	16095		3.6	15909.2	15318	15539	15633	14672			3.6	15898	15294.5	15724.5	15181.5	14938				3.6	8019	8174	8071.75	8038.25
	4.32	19409	16617.5	16479.2	16028.8	16006.5		4.32	15890.5	15364.8	15538	15587.8	14620			4.32	17063.5	15288.2	15833.8	15218	14953.8				4.32	8635	8149.75	8056.75	7999.5
	5.04	23375.5	17358.5	16599.2	16123	16012.8		5.04	16563.5	15334.2	15422.2	15618	14593			5.04	19179.2	15290	15753	15183.5	15019.5				5.04	10383.2	8214.5	7968.5	7999.75
	5.76	28223.2	19446.2	17312	16156	16073.2		5.76	18736.5	15481.2	15483.2	15685.2	14949.8			5.76	22168.8	15292.2	16605.5	15312	15063.5				5.76	12414	8500.25	8348.25	7954.25
	6.48	32837.2	22504.2	17974.8	16191.8	16096		6.48	21336.8	15929.2	15615.5	15666.5	15618.2			6.48	25593.2	15309.2	17361.5	15414.5	15043				6.48	15738.5	9113.75	8926.25	7905.5
	7.2	36825.5	26039.5	18945	16188.8	16137.5		7.2	25633.2	17024.5	15592.5	15618.2	17442.5			7.2	28813.5	15325	18725.2	15442.5	15116				7.2	18974	10029.5	10485.5	7832.75
	7.92	38546.5	29910	20285.2	16186.2	16166.2		7.92	30332.2	18618	15594.2	15637.2	17680.8			7.92	31289.8	16244.5	20220.5	15480	15642.2				7.92	21228.2	11742.2	11854.2	7863.25
	8.64	40064.2	34031.5	21505.8	16205.2	16094.2		8.64	33428.2	20907	15573	15577.8	18756			8.64	32804	17296	21833	15562	16502.5				8.64	23953.8	14282.8	13440.5	7830.5
	9.36	41696	36183.2	22494.5	16108	16156.5		9.36	35946.5	22484	15646.8	15702.2	19646.5			9.36	34585	18742.2	23204	16049.8	18281.8				9.36	25493	16176.2	14768.2	7834.25
	10.08	40707.2	36392.5	23634	16137.8	16170		10.08	37884.8	24737	15474.2	15816.5	19773.8			10.08	35529.5	20895.8	24477.8	16701.8	20090.8				10.08	26640	18537.5	15623.8	7914
	10.8	40153.2	37474.8	24678.2	16230.8	16136		10.8	38407.5	27284.2	15631.5	16381.2	20528.2			10.8	36186.8	22763.5	25071.8	18154.2	21394				10.8	28036	20546	16498	7847.75
	11.52	40916.8	38555.8	25846.5	16444.2	16250.5		11.52	39300.5	28852.8	15770.2	16950.8	20871.8			11.52	36897.2	25420.5	25623.2	18739.5	23161.8				11.52	27828	21952.8	17278.8	7916.25
	12.24	40017.5	37873.5	27307	17144.5	16889.2		12.24	38291.5	30858.8	16354.2	17466.8	21913.5			12.24	37210.8	27340.2	26421	20924.2	23617.2				12.24	27505.5	21730.2	18445.2	8190.25
		16699.5	16505.5	16479.2	16028.8	16006.5			15890.5	15318	15422.2	15577.8	14593				15786.2	15282	15724.5	15181.5	14938					8019	8149.75	7968.5	7830.5

## Sheet: PD Skin
		Time	PD skin 18-31	PD skin 18-31	PD skin 18-31	PD skin 18-31			Time	PD skin 13-07	PD skin 13-07	PD skin 13-07	PD skin 13-07			Time	PD skin 17-54	PD skin 17-54	PD skin 17-54	PD skin 17-54			Time	PD skin 16-55	PD skin 16-55	PD skin 16-55			Time	PD skin 15-57	PD skin 15-57	PD skin 15-57	PD skin 15-57			Time	PD skin 12-65	PD skin 12-65	PD skin 12-65	PD skin 12-65
		Hours	10-3	10-4	10-5	10-6			Hours	10-3	10-4	10-5	10-6			Hours	10-3	10-4	10-5	10-6			Hours	10-3	10-4	10-5			Hours	10-3	10-4	10-5	10-6			Hours	10-3	10-4	10-5	10-6
		0.72	8513.5	8344.75	8220.5	7933.5			0.72	8388.75	8372.5	8253	7943.25			0.72	8077	7828	8054	7904			0.72	7734.25	7702	7824.75			0.72	7642.75	7893.25	7749.25	7950.5			0.72	7624.5	7902	7595	7420.75
	2024-06-13	1.44	8251.75	8126.25	8014.75	7659.25			1.44	8168.25	8096.5	7904	7760			1.44	7912.75	7750.25	7893.75	7759.5			1.44	7557.5	7616	7708.5			1.44	7509	7756.25	7570	7768.25			1.44	7412.25	7739.25	7352.25	7217
		2.16	8068.75	7967.5	7886.75	7567.5			2.16	8018.25	7968	7784.25	7651.75			2.16	7830.25	7642	7843.5	7632			2.16	7434.25	7448.25	7486			2.16	7404.25	7617.75	7534	7712			2.16	7352.25	7706.75	7326	7169
		2.88	7934	7850.75	7792	7400.75			2.88	7928.75	7851.5	7636	7423			2.88	7782.75	7551.5	7727.75	7490.5			2.88	7438.5	7400.75	7494.75			2.88	7389.25	7565.75	7457	7615			2.88	7357.25	7655.25	7264.75	7109.5
		3.6	7878.25	7756	7712.5	7338.75			3.6	7913.5	7781.75	7562	7461			3.6	7799.25	7548.5	7695	7550.5			3.6	7433	7321	7384.25			3.6	7365.25	7528.5	7396.75	7614.25			3.6	7366.75	7660	7232.25	7109
		4.32	8511.75	7771.25	7638.75	7326.5			4.32	8062.75	8128.25	7589.5	7435.5			4.32	7749.75	7711.5	7701.5	7554			4.32	8205	7303	7385			4.32	7440.75	7520	7825.75	7598.75			4.32	7691.5	7609.25	7160	7007.75
		5.04	10483.2	8361	7610.75	7277.25			5.04	9417.25	9027.25	7579.25	7461.25			5.04	8207.75	8460.75	7663.25	7490.5			5.04	10125.8	7468.25	7406			5.04	8510	7734.5	8601.75	7543.5			5.04	8610.75	7757.75	7216	7047.75
		5.76	13891	9840.5	7762	7312			5.76	11835.5	10753.5	7525.5	7359.75			5.76	10088	10056.2	7634.5	7419.25			5.76	12595.5	8910	7318			5.76	9931.25	8446	9695	7571.5			5.76	11022.8	9475.25	7294.5	7010.5
		6.48	17170	13007	8468.25	7356			6.48	14773.8	13509.8	7690	7386.75			6.48	12342.8	12296	7783.75	7503			6.48	16601.2	11032	7339.75			6.48	12016.8	9689.25	10632.2	7505			6.48	13559	11994.5	7796	6939.75
		7.2	21241.5	16688.2	9504.75	7334			7.2	18585	17165.8	8326.75	7443			7.2	14900	15845	8176.75	7462.25			7.2	20659.2	14203.8	7341.75			7.2	15026.2	11800.5	11526.2	7536.75			7.2	16379.5	15574.5	8329.75	6970.5
		7.92	24855.8	20684.8	11439.2	7311.5			7.92	22387.8	20669.5	8926.25	7411.5			7.92	18852.2	19089.5	8683.25	7408			7.92	23770.2	18282.5	7577			7.92	18050.8	14052.8	11891.2	7697.5			7.92	19847	19459.5	9170.25	6971.5
		8.64	26642.8	24267.8	13744.5	7315			8.64	24864	24068.8	9804.75	7387.75			8.64	21609.8	22145.8	10024.5	7407			8.64	26125.5	21519	8064			8.64	21331	17085.2	12520.8	8105.5			8.64	22997.8	23354	10215.2	7002
		9.36	28779.2	26740	16405	7334.25			9.36	26585.8	25599	10734.2	7443.5			9.36	24044	24755	11377.2	7382.75			9.36	28290	23906.8	8828.5			9.36	22883.8	20528	13117.8	8547.75			9.36	25519.8	25223.5	11071	7343
		10.08	28836.2	28394.8	18230.2	7301.75			10.08	27807.8	27346.5	11446	7482.25			10.08	25967	26013.5	12603.2	7392.25			10.08	28270	25942.8	9555.75			10.08	25025.5	22598.8	13533	9167.75			10.08	26685.5	26998	11480.2	8006.5
		10.8	29258.2	28758.5	19696.2	7301			10.8	28221.5	27641.8	11946	7427.75			10.8	26956	26315.5	14121	7670			10.8	28814.8	26593.5	10380.5			10.8	25764.5	24395	14129.2	10116.2			10.8	27279	27355.5	12865.5	8276.25
		11.52	30060.5	29324	20743.5	7391			11.52	28912.8	28253	12379	7436.75			11.52	27094.8	27749.2	14960.2	8506.5			11.52	29080.8	26560.8	11182.5			11.52	25922.2	24947	15211.5	11867.2			11.52	27965.5	27165	15984.8	9363.25
		12.24	29146	30495.2	22042.5	7426			12.24	28383.5	28908.8	12534	7455.5			12.24	27761.2	27194.5	16105.8	9551.75			12.24	28701.8	26434.2	12036.2			12.24	26230.8	25507.8	17879.2	13791.2			12.24	27786	27629.2	26560.8	9908.5
			7878.25	7756	7610.75	7277.25				7913.5	7781.75	7525.5	7359.75				7749.75	7548.5	7634.5	7382.75				7433	7303	7318				7365.25	7520	7396.75	7505				7352.25	7609.25	7160	6939.75

## Sheet: Control skin
		Time	Skin Neg 17-60	Skin Neg14-48	Skin ND 08-55	Skin AD 21-53	Skin AD 11-12
		Hours	10-3	10-3	10-3	10-3	10-3
		0.72	7980	8255.25	7446.75	5354.25	5358.25
		1.44	7834	8140.5	7191.25	5195	5228
		2.16	7771	8043.25	7158.25	5099.25	5104.25
		2.88	7672.5	7912.75	7091.75	5024	5014
		3.6	7707.25	7900.5	7017.75	5010.25	4943.75
		4.32	7670.5	7793.25	7067.5	4960.75	4998.5
		5.04	7551.25	7889	6941.25	5001	4997.25
		5.76	7575	7779.5	7016	4902.75	4939
		6.48	7565.25	7830.75	7025.5	4957.25	4933
		7.2	7572.75	7751.25	6907.75	4947.5	4927.5
		7.92	8030.5	7805.75	6893	5608.75	4889.75
		8.64	8387.5	7751.25	6961.5	6467.5	4872
		9.36	8882.75	7768.25	6968.5	7615	5080.75
		10.08	9535.5	7748	6999.75	8581.25	5845.5
		10.8	10361.8	7701.75	7477.5	9569	6825.25
		11.52	11008	7787.75	8012.75	10445	7982.75
		12.24	11698.2	7949.25	8502	10944	9288.5
			7551.25	7701.75	6893	4902.75	4872

## Sheet: PD IMs all
	IM PD1-2	Time	IM PD1-2	IM PD1-2	IM PD1-2	IM PD1-2	IM PD1-2			Time	IM PD2	IM PD2	IM PD2	IM PD2	IM PD2					Time	IM PD3-2	IM PD3-2	IM PD3-2	IM PD3-2					Time	IM PD4	IM PD4	IM PD4	IM PD4					Time	IM PD5	IM PD5	IM PD5	IM PD5				Time	IM PD6	IM PD6	IM PD6
		Hours	10-3	10-4	10-5	10-6	10-7			Hours	10-3	10-4	10-5	10-6	10-7					Hours	10-3	10-4	10-5	10-6					Hours	10-3	10-4	10-5	10-6					Hours	10-3	10-4	10-5	10-6				Hours	10-3	10-4	10-5
		0.72	5272.5	5298	5145	5070.75	4848.5			0.72	7589.5	7849.5	7973	7778.5	7942.75					0.72	8861	8862	8820.75	8605.5					0.72	8932.75	8966.25	9028.75	8864.75					0.72	8386.25	8173.25	8143.5	7815.25				0.72	8546.5	8553.75	8586.25
		1.44	5062.75	5081.75	4965.5	4877.5	4707.5			1.44	7505.75	7658	7851.25	7722.75	7838					1.44	8520.5	8484.25	8420	8228					1.44	8592.25	8578.25	8719	8485					1.44	8101.75	8035.5	7836.5	7467				1.44	8395.25	8397.25	8381
		2.16	4921	5006.5	4941	4761	4681.75			2.16	7339.5	7638.5	7743	7601	7763.25					2.16	8299.5	8326.75	8207	8066.5					2.16	8365.25	8392	8511	8304.5					2.16	8028.75	7887.5	7774	7365				2.16	8361.75	8288.75	8306
		2.88	4907	4870	4783.75	4734.5	4600			2.88	7462	7496	7683	7619.5	7721.75					2.88	8168.25	8180.25	8100.25	7933.5					2.88	8286.75	8207.5	8342.5	8087.25					2.88	8065.75	7724	7613.5	7329.75				2.88	8763.75	8329.75	8216
		3.6	4799.5	4835.25	4888.25	4686.5	4546.25			3.6	8586	7488.5	7645.5	7520.75	7678.5					3.6	8149.25	8102.25	7972.5	7826.5					3.6	8907	8257.75	8277	8061.75					3.6	9950.25	7811.75	7573	7269.25				3.6	10530.5	9122	8127.5
		4.32	4897.75	4806.5	4715.5	4632	4521.25			4.32	11083.5	7569.75	7592	7448	7604.5					4.32	8895	8012	7968.5	7808.75					4.32	10882.5	9446	8325	7960.25					4.32	12019.5	8817.5	7586.25	7230				4.32	13046.2	10000.5	8148
		5.04	5760.5	4887.5	4736.5	4524.25	4980.25			5.04	13516.2	8067.5	7653	7525	7690.25					5.04	10453	8208.25	7899.75	7764.5					5.04	13113.8	12271.5	8291	7936.75					5.04	15631.8	11696.8	7601.25	7313.75				5.04	16752.8	11899.2	8108
		5.76	8042	5768.25	4737.25	4848.5	4718.5			5.76	17010.2	9190	7645.25	7535.5	7667.75					5.76	12254.2	9062.25	7890	7792					5.76	15837.2	16547.5	8240.5	7926					5.76	19588.2	14779	8231	8002.75				5.76	20036.2	15267.5	8076
		6.48	11389.8	7020.25	4761.25	4693.5	4456			6.48	20796.2	11721.2	7615	7459.75	7576.5					6.48	14306	10312.8	8256.75	7746					6.48	19610	20958.2	8182.25	7926.25					6.48	23398.5	19568.8	9729.25	8396				6.48	23451.2	18280.5	8009.5
		7.2	14590.8	10065.8	4663	4616.5	4456.75			7.2	23894.2	14471.8	7635.5	7507	7598.25					7.2	16541.8	12014.2	8795.75	7731.75					7.2	22385.8	25314.2	8417.5	7909.5					7.2	26513.5	23800.5	11858.2	9875.5				7.2	26816.2	21869.5	8008.5
		7.92	19485	11729.2	4663.5	4508	4455.75			7.92	25328.8	17867	7688.5	7462	7620.25					7.92	19021.2	13856	9220	7701.75					7.92	24867.5	28603.5	9108.75	7826.5					7.92	27939.5	26797.8	15430	11941				7.92	28179.2	25666.8	7992.75
		8.64	23733.2	15251.5	4671	4567.75	4444.25			8.64	25749	20665.5	7584.25	7496.75	7632.5					8.64	20120	16271	9810.25	7785.75					8.64	26697	29999.5	9913.5	7807.5					8.64	28769	28487.8	18956.5	13477.2				8.64	29887.8	28965.2	8186
		9.36	25911	17790.2	4713.5	4488.75	4442.25			9.36	26911	23449	7612	7367.5	8029.5					9.36	21297.8	17611.8	10872	7681					9.36	27645.5	31215	11271.8	7873.75					9.36	29957	29954.8	22202.2	15583.2				9.36	29336.2	30541.2	8858.25
		10.08	28162	21635	4625.25	4451.75	4624.5			10.08	26966	25320	7971.75	7510	8632					10.08	21747	19484	10810.2	7680					10.08	27790.8	31205.8	12252.5	7881.25					10.08	29828.2	31521.8	25234.8	16867.2				10.08	29834.5	31837	9586.5
		10.8	29931.8	22418.5	4811.25	4427.25	4617.25			10.8	26823	26317	8604.75	7429	9286.25					10.8	22541.5	20818.2	11114.5	7730.25					10.8	29065.8	31111.5	13159	7867.25					10.8	30050	30935.2	27507.2	18003				10.8	30374.8	33470.2	10795
		11.52	30479.2	25287	4795	4519.5	4521.75			11.52	27164.2	27137.2	9093	7557	9924.75					11.52	22339	21557.2	11045	7694.25					11.52	28108.8	31632	13740.8	8217					11.52	31082.2	30919.5	29473.5	18609.2				11.52	30480.5	32810.2	12608
		12.24	31415	25068.8	4929	4546	4534			12.24	27497.8	27317.5	9565.75	7961.5	10682.2					12.24	22596.5	21817.2	11255.8	7591.5					12.24	28456	31106.5	14068.8	8987					12.24	30263.8	31242.5	29442.8	18723.2				12.24	30006.2	32987	14512.2
			4799.5	4806.5	4594	4427.25	4442.25				7339.5	7488.5	7584.25	7367.5	7576.5						8149.25	8012	7890	7591.5						8286.75	8207.5	8182.25	7807.5						8028.75	7724	7573	7230					8361.75	8288.75	7992.75
[truncated: 101 more columns]

## Sheet: IM control
Time	IM PD19-2	IM 20-1	IM 29-2	IM 30-2	IM 31-2
Hours	10-3	10-3	10-3	10-3	10-3
0.72	5397	5498.75	7640	5403	5102.25
1.44	5078.25	5148.5	7585.75	5224.25	5030.75
2.16	4926.75	5092	7569.25	5080.25	4924.25
2.88	4923.75	5094.5	7502.5	4989.25	4882
3.6	4851.25	5029	7475.75	4976	4865
4.32	4847.5	4978.25	7475.75	4948.25	4826.5
5.04	4744.5	4910.25	7472.75	4916.25	4799.75
5.76	4790.75	4873	7469.75	4897.5	4772
6.48	4776.25	4873.25	7488	4846.75	4751.75
7.2	4704.25	4838	7411.25	4843.75	4763.75
7.92	4710.25	4848.75	7362.25	4826.5	4742.25
8.64	4712.5	4800.5	7383	4783.25	4724.25
9.36	4675.5	4813	7365.5	4812.25	4695.5
10.08	4755.75	4808.5	7387.75	4800.5	4667
10.8	5059.25	4839.75	7793.25	4745.25	4670
11.52	5482.5	4880.25	8124	4739.5	4662.25
12.24	6017.25	4981.5	9079.5	4779.5	4686.25
